# Supplementary material for: Factors associated with the public’s trust in physicians in the context of the Lebanese healthcare system: a qualitative study
Source: BMC Health Serv Res. 2019 Jul 27;19:525. doi: 10.1186/s12913-019-4354-0 (PMC6660947; doi:10.1186/s12913-019-4354-0)
Supplement: Supplementary file 3 — Contains an example of themes, subthemes and codes. (XLSX 14 kb) [file 12913_2019_4354_MOESM3_ESM.xlsx]

## Sheet: Build social influential
Determinants:
Physician reputation	P01 "But definitely, this is common in Lebanon. People, to some extent, go to doctors with widespread reputations. This is a definite influence. "	P02 "I heard that he was good. So you care about a doctor’s reputation, if he’s good or not? Of course. One wants to relax knowing he’s going to a good doctor. "	P06 "They say he is a professor and chief of the rheumatoid division at AUBMC and that is why I chose him in the first place."	P06 "Yes a lot of people recommended that I go to him and when someone is in pain he becomes lost and just wants someone to relieve his pain."	P07 "You can say it’s the whole package,(competency and interpersnal) he teaches at the hospital from what I heard, also that he has been a doctor for quite a while and the good hospital he works in. I never heard that he did any mistakes, and the experiences of people around me who also seek his help confirm this. "	P07 "sure, and people talk, let us say I went to a good ophthalmologist, and one of my friends needed an ophthalmologist I would directly recommend that he visit my doctor, so you will be advertising for a doctor, and another person may say something bad about his doctor, and it continues as such.	P09 "Do you have any experiences? Based on the reputation. I needed to have surgery. ""Continuous communicating basis? Yes, not continuous. Based on reputation"	P24"does the doctor's reputation affect your choice for him and your trust in him? for example if you heard that he's a brave doctor do you go visit him on the basis of what you heard? yes i go visit him "	P15 "Of course, I am influenced by his reputation".	P15 "I care about going to a doctor from a reputable hospital in Lebanon, that has graduated from a good university"	P16 "Why do you choose one physician over the other in the same specialization? Because one would’ve heard about him".	P16" He should have a good reputation based on what people who’ve had experiences with him talk about him, as well as, if he’s successful in his treatment".	P18 "I told you, I heard of him. People say he’s a good doctor. Some doctors get famous because “from mouth to mouth”, as they say. "	P18 "when you hear people talking about a doctor you assume he benefitted several people so you think he might help you. This is the whole thing. "	P18 "Some doctors have a good reputation without being good, but some are actually good."	P23 "Like all Lebanese, I asked the people, my friends. When several people point you to the same person that means he should be kind of good. You go to him. "	P23 " Famous means he’s successful. Today when a doctor is good they tell you he’s good"	P23 "When one name is repeated several times that means those people worked with him before and had good result. "	P20 "Lebanese physician are one of the most famous doctors in the middle east."	P20 "Of course. Even in Lebanon, I have trust in those who graduated from the American university and USJ. They are one of the most famous doctors."	P02"This reputation is always present with us, Lebanese; he should be a foreign graduate "	P02 "What’s the public’s view on doctors in Lebanon? It’s a good view. There are some good young doctors. "	P03 "So you care about what people say? More so than what he is saying on the television."	P03 "the doctor I am seeing now, it was because of my friends that I visited him"	P05 "• Question: Is there another factor that affects your trust in her? o Answer: everyone says she good and competent, and she indeed is. "	P18 "If you heard from someone that a doctor didn’t help them from multiple sources, you won’t trust that doctor. You should be comfortable with a physician even before you enter. What people say is what matters. A lot of companies and marketing businesses are using this policy, the talk between people, to make profit."	P23 "You ask several people about a doctor and they tell you he’s good this means these people give him their trust, they’ve tried him so you go to him. You might go to him and don’t trust him, depends on the results, but ofcourse you ask about him. "	P23 "In the end I went to the doctor he recommended because he had a good reputation based on my friends, neighbours, people I know, and other doctors. That doesn’t mean I didn’t trust him, but in life, the first time is hard"	P23" We have to research how good a doctor is because everything comes into play including politics. They like to destroy, to block good doctors."
No alternative but to trust	P16 "In general, those around you, do you think the people trust physicians in Lebanon? The majority trust and are forced to trust".	P22 "A third group have no choice but to trust physicians in our community even with their limited capabilities, because they trust physicians but they can’t afford the really good ones."
Country of training (foreign trained, trained in Lebanon)	P02"This reputation is always present with us, Lebanese; he should be a foreign graduate "	P20 "does the Lebanese population trust physicians as you do? Definitely, especially those that graduated from abroad from specific countries, not from Russian countries that give out diplomas almost for free to doctors."	P21 "Do you believe that a doctor who studied abroad is more trust-worthy? This can make us trust his knowledge more, due to the technological and scientific development abroad."	P05 "Do you think Lebanese people in general trust Lebanese physicians? o Answer: yes, why wouldn’t they? Lebanese physicians are wonderful! We have the best physicians."	P08 "In Lebanon, we tend to say negative things about ourselves and positive things about outside. As soon as you say that a doctor comes from abroad, whatever country that may be as long as it’s not Lebanon, we get all “wow, he’s definitely good”. That’s what I hear people around me saying. They believe he is definitely good, but that does not need to be true. A doctor can graduate from abroad a…
Reputable institution	P16 "What matters is if the hospital is modern and has good equipment. It has an influence, but you might follow a good doctor to his clinic instead of a hospital that might take advantage of you for financial reasons".	P06 " In general we go to doctors in AUBMC, Hotel Dieu and the big hospitals that are well known and have a good reputation in Lebanon. This doesn’t mean that there aren’t good doctors in smaller nearby hospitals and some of these doctors have proved themselves and have a good well known reputation and still many people recommend them. But in general for me to trust a doctor I should get confirma…	P06 " Not to the required level. I do not mean that there is no trust but the trust is not that high. In the end you have to seek big hospitals that harbor physicians with the required specialty and a lot experience. "	P07 "• You go to AUBMC because you trust them or because you are used to going there? o It’s really both. From the experiences of those around me and in the end the name of this hospital has built for itself of having very little mistakes and in everything else."	P08 "people talk to you about doctors from AUB and from Hotel Dieu. They speak about those the most, telling you to go to Hotel Dieu or AUB. At the same time they say don’t go to “Rayeh” and “Lebnen Faransi”. "	P01 "a known specialized hospital with experience and good reputation, with a good specialized doctor of good reputation "	P01" I imagine the experiences that he passes through, the professionalism of the hospital, and if the hospital monitors its doctors and cares about the services provided. All these things make the doctor work under constant examination, in contrast to a hospital with less specialization, less, if you want, caring about these issues. In these hospitals, there is no monitoring like in the universi…	P03 "I care about the hospital before the doctor. "	P04 "it depends on the hospital, if I am going to a good hospital I will trust the doctor more, for example I trust physicians working in private hospitals more than public ones. "	P22 "Does the hospital where the physician works affect your trust? Of course it does. In our region the medical services offered by hospitals or medical centers are very poor, and I believe most of the doctors who work here are at the same level. So if you visit a reputable hospital in the city you will trust the doctors working there more. Hospitals with poor resources cannot afford paying good…	P22 "Another group trusts physicians who attend reputable hospitals in the city"	P10"are the physicians at AUB more knowledgable than those at the other hospital? Of course"	P04 "Because I feel that doctors in private hospitals are more professional, more experienced and have more certificates. In my opinion they are more qualified."	P01 "But we know that these hospitals, the non-large hospitals, have doctors who, to some extent, more than 70-80%, are of less quality than those in large hospitals."	P06 "• For you the reputable hospital is very important why? o Like I told you, it is where you find the doctors with the required specialty and experience and those are the ones that you can trust."
Media	P01 "Appearance (television) helps. It shows that the doctor knows and understands his stuff"	P05 "yes the media does affect trust in both the doctor himself and in the hospital as well. "	P22 "The role of the media should be shedding light on all the aspects of the issue in an attempt of finding what caused the mistake and how to prevent, and decide on an appropriate action concerning the doctor"
Internet	P07 " I believe that now trust in physicians has decreased, especially with the availability of Internet and Google, a person would search alone about his diagnosis and the side effects of drugs and certain foods."
Financial	P21 "Concerning the community you live in, what do you think is its view in this matter of trust? In my community they mainly look at the financial aspect when it comes to their relation with physicians"	P21 "they choose the doctor who complies with their requests even if it wasn’t medically justified. For example, they visit a doctor asking for admission to the hospital to do some general tests because they are not feeling well, and some of the doctors in our region comply with these requests. So instead of visiting a competent doctor once and paying reasonable price in return to the health serv…
General Perception	P17 "Yes I believe they trust physicians. If they didn’t trust the physicians we wouldn’t see all these people visiting physicians and doing surgeries etc.."
